# Supplementary material for: Enzymes (α-Amylase, Xylanase, and Cellulase) in Steamed Buckwheat Buns: The Effects on Quality and Predicted Glycemic Response
Source: Foods. 2025 Aug 5;14(15):2735. doi: 10.3390/foods14152735 (PMC12346569; doi:10.3390/foods14152735)
Supplement: Supplementary file 1 [file foods-14-02735-s001.zip]

Archive with 1 entries (1 files):
- foods-3739474-supplementary.pdf
